# Supplementary material for: Compensating for literature annotation bias when predicting novel drug-disease relationships through Medical Subject Heading Over-representation Profile (MeSHOP) similarity
Source: BMC Med Genomics. 2013 May 7;6(Suppl 2):S3. doi: 10.1186/1755-8794-6-S2-S3 (PMC3654871; doi:10.1186/1755-8794-6-S2-S3)
Supplement: Additional file 1 — Comparison of drug-disease candidates for five disorders. The top 20 drug candidates for gout, cardiac arrhythmia, lupus, jaundice and asthma are provided. We contrast the corrected and uncorrected drug candidate lists for each disorder. The uncorrected list is heavily biased to general compounds such as Monoclonal Antibodies, Norepinephrine and Iron, whereas the corrected drug candidates focus on drugs that are much more specific to the disorder. This file is in Excel format. [file 1755-8794-6-S2-S3-S1.xls]

## Sheet: Gout
	Corrected Scores			Uncorrected Scores
Rank	Drug	Score	Articles	Drug	Score
1	kebuzone	0.144972	2	Antibodies, Monoclonal	3.65842e+08	4
2	alminoprofen	0.174691	1	Glucose	3.63951e+08	5
3	benziodarone	0.239895	3	Insulin	3.23625e+08	5
4	proquazone	0.25822	1	Norepinephrine	3.14013e+08	1
5	isoxicam	0.352122	1	Tetradecanoylphorbol Acetate	3.01772e+08	1
6	glucametacin	0.482561		Immunoglobulin G	2.98042e+08	11
7	proglumetacin	0.515587	2	Nitric Oxide	2.97195e+08	5
8	imidazole-2-hydroxybenzoate	0.5203		Interferon-gamma	2.87523e+08	1
9	Prenazone	0.568696	1	Serotonin	2.69093e+08	4
10	diclofenac hydroxyethylpyrrolidine	0.592868		Antibodies	2.61521e+08	5
11	fentiazac	0.63469	1	Acetylcholine	2.57735e+08
12	febuxostat	0.643	49	Hydrogen Peroxide	2.52502e+08	1
13	pirprofen	0.652584	1	Dexamethasone	2.44625e+08	1
14	enfenamic acid	0.654981		Iron	2.43678e+08	1
15	benzarone	0.737001		Green Fluorescent Proteins	2.41441e+08
16	difenpiramide	0.758111		Epinephrine	2.40782e+08	2
17	piroxicam-beta-cyclodextrin	0.760595		Estradiol	2.3738e+08	3
18	whitlockite	0.772121	1	Cyclophosphamide	2.30198e+08	2
19	etofenamate	0.793061		Immune Sera	2.28754e+08	4
20	choline magnesium trisalicylate	0.83234		Ethanol	2.26335e+08	15

## Sheet: Arhythmia
	Corrected Scores			Uncorrected Scores
Rank	Drug	Score	Articles	Drug	Score	Articles
1	pilsicainide	0.00354547	120	Antibodies, Monoclonal	6.45011e+08	70
2	pirmenol	0.00521625	49	Immunoglobulin G	5.76925e+08	89
3	diprafenone	0.00718416	10	Glucose	5.56066e+08	324
4	MS 551	0.00763988	65	Insulin	5.18228e+08	294
5	ibutilide	0.00887823	187	Interferon-gamma	4.89809e+08	7
6	sematilide	0.0154843	11	Antibodies	4.82814e+08	106
7	lorcainide	0.0162017	77	Tetradecanoylphorbol Acetate	4.70382e+08	9
8	allapinin	0.0219198	41	Nitric Oxide	4.64642e+08	196
9	cifenline	0.0266556	125	Norepinephrine	4.58307e+08	1074
10	propisomide	0.0301282	12	Estradiol	4.57663e+08	41
11	diethylamino-ethmozine	0.0308962	31	Iron	4.51178e+08	57
12	Bunaftine	0.0335214	9	Green Fluorescent Proteins	4.50495e+08	26
13	recainam	0.0335214	10	Serotonin	4.47501e+08	131
14	arbutamine	0.0458262	1	Hydrogen Peroxide	4.44859e+08	34
15	ethacizine	0.0488073	52	Autoantibodies	4.3838e+08	226
16	torborinone	0.0541216	1	Dexamethasone	4.27377e+08	131
17	flestolol	0.0595897	7	Immunoglobulin M	4.26596e+08	20
18	changrolin	0.0608443	9	Antibodies, Viral	4.21005e+08	19
19	O-demethylencainide	0.0608443	11	Acetylcholine	4.14436e+08	460
20	almokalant	0.0614528	30	Ethanol	4.13596e+08	293

## Sheet: Lupus
	Corrected Scores			Uncorrected Scores
Rank	Drug	Score	Articles	Drug	Score	Articles
1	Pyroglobulins	0.172227		Glucose	4.88696e+08	27
2	aurotioprol	0.223444		Norepinephrine	4.65443e+08	9
3	clometacin	0.239983		Insulin	4.34325e+08	55
4	spergualin	0.239983	2	Antibodies, Monoclonal	4.28522e+08	1259
5	SK&F 105685	0.278534	1	Serotonin	4.15889e+08	26
6	CDP 571	0.28431		Acetylcholine	4.04227e+08	10
7	Immunoconglutinins	0.325345	5	Nitric Oxide	4.04135e+08	42
8	pepsinated immunoglobulin G	0.337357		Estradiol	3.76237e+08	97
9	ciamexon	0.340333		Tetradecanoylphorbol Acetate	3.75343e+08	40
10	Complement C3 Nephritic Factor	0.341088	14	Interferon-gamma	3.60965e+08	279
11	OM 89	0.375646	1	Hydrogen Peroxide	3.60899e+08	15
12	lobenzarit	0.441148	1	Epinephrine	3.60804e+08	18
13	Gold Sodium Thiosulfate	0.448577	1	Green Fluorescent Proteins	3.55871e+08	4
14	traxanox	0.450805	1	Iron	3.5422e+08	26
15	Complement C5b	0.487587	1	Isoproterenol	3.43819e+08	3
16	polyclonal B cell activator	0.488173	2	Ethanol	3.39653e+08	6
17	4-(acetylamino)benzeneacetic acid	0.526288	1	Antibodies, Viral	3.34574e+08	254
18	Immunoglobulin Subunits	0.6149	1	Testosterone	3.31341e+08	64
19	lipomodulin	0.6149	1	Progesterone	3.28646e+08	20
20	ISIS 2302	0.631752		Atropine	3.28533e+08	3

## Sheet: Jaundice
	Corrected Scores			Uncorrected Scores
Rank	Drug	Score	Articles	Drug	Score	Articles
1	technetium Tc 99m iminodiacetic acid	0.155926	2	Antibodies, Monoclonal	4.10364e+08	8
2	technetium Tc 99m (para-butyl)iminodiacetic acid	0.17499	8	Glucose	3.76224e+08	28
3	technetium Tc 99m PIPIDA	0.243145	2	Immunoglobulin G	3.52163e+08	47
4	iotroxamide	0.292202		Norepinephrine	3.45995e+08	5
5	technetium Tc 99m pyridoxyl-5-methyltryptophan	0.303171		Insulin	3.32352e+08	14
6	technetium Tc 99m DTPA-galactosyl-human serum albumin	0.551285		Nitric Oxide	3.19041e+08	10
7	technetium Tc 99m mebrofenin	0.556807	3	Interferon-gamma	3.0852e+08	2
8	Ioglycamic Acid	0.567552	1	Serotonin	2.99441e+08	1
9	iodoxamic acid	0.571037		Tetradecanoylphorbol Acetate	2.96149e+08	1
10	Technetium Tc 99m Diethyl-iminodiacetic Acid	0.57377	8	Acetylcholine	2.79251e+08	1
11	N,N'-bis(pyridoxal-5-phosphate)ethylenediamine-N,N'-diacetic acid	0.743691		Estradiol	2.75425e+08	9
12	S 1 (combination)	0.806419	7	Cyclophosphamide	2.74439e+08	22
13	ferumoxsil	0.873986		Antibodies	2.72025e+08	49
14	Tegafur	0.977558	9	Hydrogen Peroxide	2.6885e+08	6
15	Ifosfamide	0.978393	1	Epinephrine	2.6255e+08	4
16	gadolinium ethoxybenzyl DTPA	1.01611		Green Fluorescent Proteins	2.57291e+08
17	Technetium Tc 99m Lidofenin	1.02678	7	Antibodies, Viral	2.56449e+08	32
18	adefovir dipivoxil	1.10131		Dexamethasone	2.5451e+08	6
19	capecitabine	1.27175		Antibodies, Bacterial	2.51154e+08	10
20	Nevirapine	1.27175	3	Iron	2.51119e+08	88

## Sheet: Asthma
	Corrected Scores			Uncorrected Scores
Rank	Drug	Score	Articles	Drug	Score	Articles
1	symbicort	0.019449	45	Antibodies, Monoclonal	6.06442e+08	723
2	rimiterol	0.0338743	18	Glucose	5.46757e+08	33
3	fluocortin butyl ester	0.0458262	4	Norepinephrine	4.91007e+08	151
4	fenoterol, ipratropium drug combination	0.0541216	52	Immunoglobulin G	4.8896e+08	1131
5	seratrodast	0.0581013	30	Insulin	4.77822e+08	108
6	oxitropium	0.0614528	40	Interferon-gamma	4.52894e+08	627
7	repirinast	0.0810975	6	Serotonin	4.46277e+08	189
8	bitolterol	0.100795	17	Tetradecanoylphorbol Acetate	4.43439e+08	60
9	tulobuterol	0.111633	34	Green Fluorescent Proteins	4.36092e+08	6
10	fenspiride	0.127102	1	Acetylcholine	4.35058e+08	524
11	omalizumab	0.129402	304	Nitric Oxide	4.29459e+08	1285
12	picumast	0.132587	5	Hydrogen Peroxide	4.25056e+08	60
13	tramazoline	0.13627	1	Antibodies, Viral	4.19949e+08	66
14	betamethasone dipropionate, betamethasone sodium phosphate drug combination	0.16689	6	Iron	4.19895e+08	29
15	L 648051	0.16689	6	Antibodies	4.16108e+08	439
16	broxaterol	0.173974	23	Estradiol	4.1364e+08	31
17	Isoetharine	0.176729	45	Immunoglobulin M	3.97099e+08	211
18	azatadine	0.1894	2	Ethanol	3.92304e+08	86
19	zafirlukast	0.190907	206	Interleukin-2	3.78426e+08	140
20	ICI 200355	0.205205	1	Antibodies, Bacterial	3.74412e+08	125
